# Supplementary material for: The Implementation of a Blended In-Person and Online Family-Based Childhood Obesity Management Program: A Process Evaluation Pilot Study
Source: Int J Environ Res Public Health. 2025 Oct 15;22(10):1568. doi: 10.3390/ijerph22101568 (PMC12562636; doi:10.3390/ijerph22101568)
Supplement: Supplementary file 1 [file ijerph-22-01568-s001.zip]

Archive with 1 entries (1 files):
- ijerph-3813264-supplementary.pdf
